# Supplementary material for: A dataset of multi-level street-block divisions of 985 cities worldwide
Source: Sci Data. 2025 Mar 19;12:456. doi: 10.1038/s41597-025-04704-7 (PMC11923264; doi:10.1038/s41597-025-04704-7)
Supplement: Supplementary file 1 — Supplementary Table S1 [file 41597_2025_4704_MOESM1_ESM.xlsx]

## Sheet: Supplementary Table S1
Supplementary Table S1 The information of the official datasets we use here.
Region by World Bank	City and Country	Dataset Name	Levels or Types	Dataset Producer	Dataset Dissemination Webpage	Dataset Production Time
East Asia and Pacific	Nanjing, China	/	Parcels of land use planning	The People’s Government of Nanjing Citya	/	2014
	Xi’an, China			The People’s Government of Xi’an Citya
	Tokyo, Japan	The Statistical and Geographical Information System	City/Rural Blocks, Basic Unit Blocks, Enumeration Districts1	Statistics Bureau, Ministry of Internal Affairs and Communications, Japan	E-stat Japan	2020
	Sydney, Australia	Australian Statistical Geography Standard	Statistical Areas Level 4 (SA4), Statistical Areas Level 3 (SA3), Statistical Areas Level 2 (SA2), Statistical Areas Level 1 (SA1), Mesh Blocks	Australian Bureau of Statistics	Australian Bureau of Statistics	July 20th, 2021
	Singapore, Singapore	Master Plan 2019	Planning Areas (https://data.gov.sg/datasets/d_4765db0e87b9c86336792efe8a1f7a66/view), Subzones (https://data.gov.sg/datasets/d_8594ae9ff96d0c708bc2af633048edfb/view), Land Use Layers (https://data.gov.sg/datasets/d_90d86daa5bfaa371668b84fa5f01424f/view)	Urban Redevelopment Authority, Singapore	data.gov.sg	May, 2024
		/	Cadastral Land Parcels (https://data.gov.sg/datasets/d_a93f15647a029997ace3543ce0c8daa3/view)	Singapore Land Authority
Europe and Central Asia	London, The United Kingdom	The Output Areas	Middle Layer Super Output Areas (MSOA), Lower Layer Super Output Areas (LSOA), Output Areas (OA)	Office for National Statistics, UK	Open Geography Portal	2021
Latin America and Caribbean	Mexico City, Mexico	Geostatistical Framework (December 2022 Edition)	Áreas Geoestadísticas Municipales (AGEM), Áreas Geoestadísticas Básicas (AGEB), Manzanas2	National Institute of Statistics and Geography, Mexico	National Institute of Statistics and Geography, Mexico (https://en.www.inegi.org.mx/programas/mg/)	December, 2022
	Buenos Aires, Argentina	/	Radio Censales	National Institute of Statistics and Censuses, Argentina	National Institute of Statistics and Censuses, Argentina (https://www.indec.gob.ar/indec/web/Institucional-Indec-Codgeo)	February 8th, 2017
Middle East and North Africa	Cairo, Egypt	/	Shyakha and Quryab	Central Agency for Public Mobilization and Statisticsc	University of Pennsylvania Library	2017
North America	New York, The United States	TIGER	Counties, Census Tracts, Block Groups, Blocks	U.S. Census Bureau	U.S. Census Bureau	September 1st, 2022
Sub-Saharan Africa	Johannesburg-Pretoria, South Africa		Small Areas	Statistics South Africac	University of Pennsylvania Library	2011
	Dar es Salaam, Tanzania		Hamlets / Enumeration Areas	National Statistics Bureau Tanzaniac		2012
Note: aNot openly available. Also, they are provided without coordinate systems, so we performed spatial adjustment manually and defined their coordinate systems as WGS 84, which may cause some error. bAlthough Shyakha and Qurya are administrative divisions and not designed specifically produced for the census, this is the only dataset whose spatial scale is relatively close to the scales of stre…
